# Supplementary material for: Functional Integration and Segregation in a Multilayer Network Model of Patients with Schizophrenia
Source: Brain Sci. 2022 Mar 10;12(3):368. doi: 10.3390/brainsci12030368 (PMC8946586; doi:10.3390/brainsci12030368)
Supplement: Supplementary file 1 [file brainsci-12-00368-s001.zip]

Archive with 1 entries (1 files):
- brainsci-1599612-supplementary-done.pdf
